# Supplementary material for: Sperm Adhesion Molecule 1 (SPAM1) Distribution in Selected Human Sperm by Hyaluronic Acid Test
Source: Biomedicines. 2022 Oct 13;10(10):2553. doi: 10.3390/biomedicines10102553 (PMC9599839; doi:10.3390/biomedicines10102553)
Supplement: Supplementary file 1 [file biomedicines-10-02553-s001.zip]

Archive with 1 entries (1 files):
- biomedicines-1955701-supplementary.pdf
